# Supplementary material for: Ultra-high resolution photon-counting CT of the lung after lung transplantation: should we go for optimal image quality or reduced radiation dose?
Source: JHLT Open. 2026 Apr 11;13:100547. doi: 10.1016/j.jhlto.2026.100547 (PMC13141548; doi:10.1016/j.jhlto.2026.100547)
Supplement: Supplementary file 1 — Table * - Summary of absolute score * supplemental material. Summary of absolute VGA scores per structure/abnormality and for overall image quality, showing most frequent scores of 0 and +1 for IQ100 and IQ40. * Dark green: most frequent score. Lighter green: second most frequent score [file mmc1.xlsx]

## Sheet: Scores per structure
			IQ100 vs EIDCT				IQ40 vs EIDCT
	Peripheral airways - times scored			180				144
		Score +2 (improved visibility possible impact)		22	0.122222			5	0.0347222
		Score 1 (improved visibility)		142	0.788889			68	0.472222
		Score 0 (similar visibility)		16	0.0888889			65	0.451389
		Score -1 (decreased visibility)		0	0			6	0.0416667
		Score -2 (decreased visibility possible impact)		0	0			0	0
	Micronodules			44				52
		Score +2 (improved visibility possible impact)		5	0.113636			2	0.0384615
		Score 1 (improved visibility)		34	0.772727			34	0.653846
		Score 0 (similar visibility)		5	0.113636			15	0.288462
		Score -1 (decreased visibility)		0	0			1	0.0192308
		Score -2 (decreased visibility possible impact)		0	0			0	0
	Reticulations			96				40
		Score +2 (improved visibility possible impact)		4	0.0416667			0	0
		Score 1 (improved visibility)		76	0.791667			23	0.575
		Score 0 (similar visibility)		16	0.166667			16	0.4
		Score -1 (decreased visibility)		0	0			1	0.025
		Score -2 (decreased visibility possible impact)		0	0			0	0
	Pleural thickening			148				124
		Score +2 (improved visibility possible impact)		2	0.0135135			0	0
		Score 1 (improved visibility)		77	0.52027			28	0.225806
		Score 0 (similar visibility)		69	0.466216			95	0.766129
		Score -1 (decreased visibility)		0	0			1	0.00806452
		Score -2 (decreased visibility possible impact)		0	0			0	0
	Consolidation			60				27
		Score +2 (improved visibility possible impact)		0	0			0	0
		Score 1 (improved visibility)		23	0.383333			8	0.296296
		Score 0 (similar visibility)		37	0.616667			19	0.703704
		Score -1 (decreased visibility)		0	0			0	0
		Score -2 (decreased visibility possible impact)		0	0			0	0
	Ground glass opacities			28				20
		Score +2 (improved visibility possible impact)		1	0.0357143			0	0
		Score 1 (improved visibility)		14	0.5			7	0.35
		Score 0 (similar visibility)		9	0.321429			10	0.5
		Score -1 (decreased visibility)		4	0.142857			3	0.15
		Score -2 (decreased visibility possible impact)		0	0			0	0
	Air-trapping			156				160
		Score +2 (improved visibility possible impact)		2	0.0128205			2	0.0125
		Score 1 (improved visibility)		75	0.480769			53	0.33125
		Score 0 (similar visibility)		55	0.352564			77	0.48125
		Score -1 (decreased visibility)		23	0.147436			28	0.175
		Score -2 (decreased visibility possible impact)		1	0.00641026			0	0
	Overall image quality comparison			196				204
		Score +2 (improved visibility possible impact)		12	0.0612245			0	0
		Score 1 (improved visibility)		152	0.77551			84	0.411765
		Score 0 (similar visibility)		29	0.147959			115	0.563725
		Score -1 (decreased visibility)		3	0.0153061			5	0.0245098
		Score -2 (decreased visibility possible impact)		0	0			0	0
	Median			1				0
